# Supplementary material for: Revealing the Critical Role of Global Electron Density Transfer in the Reaction Rate of Polar Organic Reactions within Molecular Electron Density Theory
Source: Molecules. 2024 Apr 19;29(8):1870. doi: 10.3390/molecules29081870 (PMC11053847; doi:10.3390/molecules29081870)
Supplement: Supplementary file 1 [file molecules-29-01870-s001.zip]

Archive with 1 entries (1 files):
- molecules-2961399-supplementary.pdf
